# Supplementary material for: Zeta CrAss-like Phages, a Separate Phage Family Using a Variety of Adaptive Mechanisms to Persist in Their Hosts
Source: Int J Mol Sci. 2025 Aug 8;26(16):7694. doi: 10.3390/ijms26167694 (PMC12386605; doi:10.3390/ijms26167694)
Supplement: Supplementary file 1 [file ijms-26-07694-s001.zip]

Archive with 2 entries (2 files):
- ijms-3784176-supplementary/Figure S1_Babkin_.pdf
- ijms-3784176-supplementary/Table S1_Babkin.pdf
